# Supplementary material for: Comparing Survival after Resection of Pancreatic Cancer with and without Pancreatic Cysts: Nationwide Registry-Based Study
Source: Cancers (Basel). 2022 Aug 30;14(17):4228. doi: 10.3390/cancers14174228 (PMC9454588; doi:10.3390/cancers14174228)
Supplement: Supplementary file 1 [file cancers-14-04228-s001.zip]

Archive with 1 entries (1 files):
- cancers-1857798-supplementary.pdf
